# Supplementary material for: The CLIC/GEEC pathway regulates particle uptake and formation of the virus-containing compartment (VCC) in HIV-1-infected macrophages
Source: PLoS Pathog. 2025 Mar 11;21(3):e1012564. doi: 10.1371/journal.ppat.1012564 (PMC11925468; doi:10.1371/journal.ppat.1012564)
Supplement: S1 Table — Normalized counts as transcripts per million (TPM) are shown for CAV1, CAV2, and CAV3 from MDMs, with controls of housekeeping genes GAPDH and ACTB (beta actin). MDMs were infected with HIV-1 BaL at MOI of 0.25, and samples reflect day 0 (uninfected) and post-infection days 1, 2, 4, 6, and 8. Measurements are in triplicate. (XLSX) [file ppat.1012564.s010.xlsx]

## Sheet: Sheet1
	MDM_HIV_D0_1	MDM_HIV_D0_2	MDM_HIV_D0_3	MDM_HIV_D1_1	MDM_HIV_D1_2	MDM_HIV_D1_3	MDM_HIV_D2_1	MDM_HIV_D2_2	MDM_HIV_D2_3	MDM_HIV_D4_1	MDM_HIV_D4_2	MDM_HIV_D4_3	MDM_HIV_D6_1	MDM_HIV_D6_2	MDM_HIV_D6_3	MDM_HIV_D8_1	MDM_HIV_D8_2	MDM_HIV_D8_3
CAV1	0.721102	0	6.05253	0.681438	0.759519	1.82197	2.37662	0	0	0	0	0	0.621288	0	0.592126	0.706818	0	0
CAV2	8.65323	1.84582	1.7293	19.7617	0.759519	5.46591	23.7662	6.48562	12.5097	41.4672	0	11.4536	36.0347	1.66684	9.47401	47.3568	0.748604	4.46199
CAV3	0	0	0	0	0	0	0	0	0	0	0	0	0	0	0	0	0	0
GAPDH	32972.4	29942.9	43132.9	34054.9	26763.9	21325.7	34544.1	24912.1	23193.6	36223.7	23627.6	19170.6	33174.9	20553.8	18809.5	29933	17765.9	19354.5
ACTB	195525	192195	230342	203206	184359	154002	222431	190308	123933	173871	129779	95599.4	121255	115324	92292.3	101847	72680.4	92479.3
