# Supplementary material for: The CLIC/GEEC pathway regulates particle uptake and formation of the virus-containing compartment (VCC) in HIV-1-infected macrophages
Source: PLoS Pathog. 2025 Mar 11;21(3):e1012564. doi: 10.1371/journal.ppat.1012564 (PMC11925468; doi:10.1371/journal.ppat.1012564)
Supplement: S1 Data — Numeric values used to generate graphs, means, and standard deviations for primary figures are included on tabs, with each tab indicating the relevant figure panel. (XLSX) [file ppat.1012564.s011.xlsx]

## Sheet: volume of mch-VLP uptake Fig1C
DMSO	Dyngo4a
126.15	98.59
53.06	48.72
231.23	33.46
144.79	74.62
86.45	53.95
66.64	162.6
219.28	91.95
186.71	62.21
189.74	83.42
85.96	73.26
258.62	102.86
109.79	99.13
121.32	76.38
107.78	59.53
162.92	34.65
140.26	48.28
175.43	71.91
92.88	27.09
184.36	62.45
152.15	48.61
434.9	51.3
440.75	31.65
193.96	22.39
214.22	31.54
158.31	61.26
200.92	44.04
126.29	10.06
119.58	33.81
256.16	74.2
275.92	34.16
350.25	64.58
339.19	55.43
310.88	73.54

## Sheet: MFI of Tf Fig1D
DMSO	Dyngo4a
4098.42	352.58
3212.04	277.66
3782.03	258.02
2408.54	603.46
4496.49	316.27
1047.76	293.63
3038.45	256.74
2094.13	254.31
2173.89	377.41
2462.17	357.85
1731.76	599.37
1682.88	441.45
1431.8	187.52
2026.39	125.02
3268.26	216.72
2111.09	184.23
718.78	187.63
545.08	122.28
806.92	187.51
467.65	116.25
527.46	198.46
515.7	136.65
400.72	182.9
598.25	164.39
411.64	119.01
612.61	146.76
523.07	180.81
542.62	167.87
567.14	402.22
514.66	177.6
796.73	168.92
705.19	126.27
757.78	138.79

## Sheet: Colocalization coefficient F1E 
	DMSO	DMSO	DMSO	DMSO	DMSO	DMSO	DMSO	DMSO	DMSO	DMSO	DMSO	DMSO	DMSO	DMSO	DMSO	DMSO	DMSO	DMSO	DMSO	DMSO	DMSO	DMSO	DMSO	DMSO	DMSO	DMSO	DMSO	DMSO	DMSO	DMSO	Dyngo4a	Dyngo4a	Dyngo4a	Dyngo4a	Dyngo4a	Dyngo4a	Dyngo4a	Dyngo4a	Dyngo4a	Dyngo4a	Dyngo4a	Dyngo4a	Dyngo4a	Dyngo4a	Dyngo4a	Dyngo4a	Dyngo4a	Dyngo4a	Dyngo4a
M1 mcherry-VLPs with GFP-VLPs	0.527	0.688	0.386	0.53	0.281	0.466	0.585	0.373	0.457	0.494	0.563	0.358	0.522	0.495	0.561	0.289	0.346	0.246	0.436	0.533	0.433	0.315	0.448	0.449	0.352	0.278	0.261	0.289	0.363	0.376	0.104	0.057	0.129	0.018	0.064	0.133	0.065	0.034	0.038	0.04	0.035	0.298	0.078	0.019	0.062	0.181	0.251	0.157	0.274
M2 GFP-VLPs with mcherry-VLPs	0.501	0.611	0.381	0.534	0.213	0.403	0.512	0.328	0.419	0.487	0.509	0.196	0.499	0.328	0.539	0.284	0.238	0.242	0.327	0.505	0.406	0.358	0.468	0.403	0.256	0.304	0.215	0.286	0.283	0.456	0.127	0.041	0.043	0.038	0.031	0.097	0.046	0.017	0.039	0.022	0.029	0.233	0.057	0.022	0.058	0.13	0.167	0.037	0.176
[truncated: 11 more columns]

## Sheet: KD of Dnm2 from WB
siControl	siDnm2
0	80.34
0	89.2
0	81.08
0	44.77
0	98.63

## Sheet: Volume of the VCC Fig1K
siControl	siDnm2
958.41	25.61
891.84	8.74
1139.37	55.8
1041.33	92.04
852.97	82.29
1111.82	36.73
948.28	3.89
863.41	116.16
1024.62	114.07
1035.89	6.27
1455.61	33.51
581.22	145.16
1025.87	13.51
1036.2	17.39
1695.08	31.99
1023.49	60.49
825.35	2.69
851	45.17
1473.55	53.1
845.38	11.13
1139.44	5.35
648.5	78.05
529.35	49.66
826.78	100.74
1294.14	40.45
831.11	112.22
557.91	33.25
980.39	63.03
1145.49	150.38
1059.43	61.92
1109.07	11.11
1533.74	121.17
723.01	58.9
1074.23	68.61
1190.07	33.68
931.73	54.05
1320.53	15.97
558.99	120.07
683.58	66.23
729.27	43.04
1319.18	61.64
1043.61	137.93
994.69	17.95
2811.3	49.85
1203.92	38.89
681.67	53.66
1500.62	21.31
949.46	80.71
757.86	9.39
1827.24	6.06
865.67	20.29
1358.57	35.37
1155.23	3.13
1011.01	149.87
1740.94	2.68
2047.4	30.31
1153.22	94.77
1010.08	13.43
1174.09	15.74
2060.13	126.65

## Sheet: MFI of Transferrin Fig1L
siControl	siDnm2
6031.86	1529.35
4228.61	995.33
5072.19	1201.8
5204.13	870.1
5020.1	994.12
4189.06	969.38
5002.13	868.41
4024.46	835.42
4217.89	1418.49
4517.49	1231.75
7379.84	1047.42
4463.48	2039.04
4745.34	833.08
7733.4	1296.14
3301.09	1563.76
7935.1	2156.5
6384.31	1913.3
4107.41	2168.5
7338.72	1175.87
5002.7	2528.7
5651.97	1450.16
5507.52	950.46
5827.15	1161.06
7932.22	1101.44
6151.18	1075.65
6109.76	957.22
6106.77	1106.55
5266.9	986.6
4374.51	838.79
4236.29	787.1
6428.97	843.65
6656.91	918.88
5200.92	671.27
6594.3	1084.16
6696.03	1410.39
5424.24	866.91
4700.11	741.77
4315.73	1179.06
5747.43	556.18
6330.68	369.96
4363.25	1435.25
8287.91	1189.48
5233.38	977.21
7237.99	925.23
8704.17	678.25
6520.43	2341.84
6008.12	1822.04
6165.71	1612.04
5363.61	1372.26
5142.53	747.87
7615.69	1006.9
5040.7	1743.52
5472.8	1713.04
5124.92	1925.15
4679.59	1974.62
4339.21	1781.85
7290.93	1386.2
7555.61	903.25
6995.71	594.15
6821.12	880.62

## Sheet: KD of Eps15 by WB
siControl	siEps15
0	83.03
0	87.68
0	88.83
0	44.93
0	63.24

## Sheet: KD of FCHO2 by WB
siControl	siFCHO2
0	89.3
0	56.41
0	62.92

## Sheet: volume of VLPs per cell Fig2F
siControl	siEps15	siFCHO2
260.45	263.31	275.49
293.14	424.48	223.71
201.34	358.59	280.66
326.13	320.13	275.31
325.26	304.07	317.66
256.45	143.57	248.8
164.93	257.9	300.43
313.35	241.43	353.79
316.49	167.71	287.07
341.61	369.69	395.87
286.76	162.71	419.84
342.32	246.92	277.75
232.31	281.76	245.81
361.73	102.39	259.79
350.5	275.09	346.16
155.02	104.59	246.57
306.3	304.49	241.58
362.83	247.93	202.83
357.03	141.69	310.6
303.89	265.11	284.15
402.02	259.66	185.28
179.28	203.47	158.05
205.22	216.4	289.37
369.13	103.79	171.87
182.35	151.41	235.86
152.06	160.05	182.77
101.8	233.4	307.45
386.34	111.76	435.23
130.38	143.57	187.58
130.07	176.07	103.82
261.29	219.73	143.81
291.13	254.16	136.43
246.16	208.79	278.61
187.12	212.96	100.81
231.75	252.9	291.18
109.41	170.31	144.89
229.02	326.14	107.18
235.75	206.38	203.57
308.3	219.33	277.97
217.54	227.74	313.86
181.88	307.36	249.55
230.51	208.73	297.94
299.41	210.58	133.68
266.99	162.34	156.58
273.49	250.4	283.17
181.66	165.57	205.86
121.69	254.11	153.64
189.78	207.99	188.22
155.43	114.73	257.03
131.82	209.57	142.77
188.38	276.3	218.42
240.69	319.71	183.35
133.93	152.62	201.62
197.06	347.83	212.7
227.04	286.64	289.37
126.33	378.27	223.6

## Sheet: MFI of Transferrin Fig2G
siControl	siEps15	siFCHO2
1429.26	522.48	450.05
1331.85	623.2	505.99
1066.62	389.69	229.17
2520.97	244.49	430.79
1595.51	454.22	262.94
1334.71	701.6	298.48
1996.38	568.86	258.02
2023.48	714.84	335.94
2011.8	827.86	416.52
2372.52	623.15	566.71
1499.29	644.94	624.95
1372.17	674.4	313.02
1252.26	622.24	394.01
2859.22	730.71	653.68
1865.42	706.2	374.5
1742.97	509.99	344.27
1550.91	632.93	484.9
2048.29	723.21	395.78
2159.03	872.7	406.1
1842.22	804.9	282.99
2248.41	349.96	704.07
1734.94	644.36	477.9
1101.66	676.57	439.92
1632.99	813.53	431.06
3057.85	890.56	427.25
2472.77	713.04	762.84
2382.7	894.48	769.82
1615.52	873.73	747.64
2676.32	596.15	765.39
2072.7	354.5	632.48
2842.98	280.7	573.79
2923.89	274.52	981.28
2442.62	242.17	411.75
3071.01	368.63	687.08
1660.14	403.08	766.79
2774.7	228.39	696.09
2683.62	408.06	745.28
2631.48	367.12	505.64
2747.34	410.37	513.95
1673.04	286.86	722.88
2657.25	512.49	531.57
2489.93	342.41	654.53
2328.99	475.17	762.53
2909.31	410.24	437.48
4007.42	483.42	411.4
3516.94	378.79	317.39
1921.48	446.43	390.63
1831.22	298.73	384.23
2522.56	675.86	425.13
1747.54	319.83	368.35
1502.22	278.52	359.65
1536.88	297	253.09
1383.31	380.72	342.79
2482.3	356.98	362.75
1739.08	383.87	303.66
1485.75	520.35	335.21

[truncated: 17 more sheets: Volume of VCC Fig2K, MFI of Tf per cell Fig2L, Volume of VLPs F4E, Volume of Ab per cell Fig4F, Colocalization coefficient F4I, KD of IRSp53 by WB, Volume of VLPs per cell Fig5D, Volume of VCC per cell Fig5I, MFI of IRSp53 per cell Fig5J, % CD3+,p24+ Cells Fig6C, %CD3+p24+ Cells Fig6D, Volume of VLPs Fig8C, Volume of CD98Ab Fig8D, Volume of VLPs Fig8I, MFI of Tf Fig8J, Colocalization coefficient F8K, Colocalization coefficient F8L]
