# Supplementary material for: The CLIC/GEEC pathway regulates particle uptake and formation of the virus-containing compartment (VCC) in HIV-1-infected macrophages
Source: PLoS Pathog. 2025 Mar 11;21(3):e1012564. doi: 10.1371/journal.ppat.1012564 (PMC11925468; doi:10.1371/journal.ppat.1012564)
Supplement: S2 Data — Numeric values used to generate graphs, means, and standard deviations for supplemental figures are included on tabs, with each tab indicating the relevant figure panel. (XLSX) [file ppat.1012564.s012.xlsx]

## Sheet: p24 release curve S2Fig
Donor 1	siControl	siControl	siDnm2	siDnm2	siIRSp53	siIRSp53		Donor 3	siControl	siControl	siControl	siDnm2	siDnm2	siDnm2	siIRSp53	siIRSp53	siIRSp53
Day 0	0	0	0	0	0	0		Day 0	0	0	0	0	0	0	0	0	0
Day 2	2.14	2.63	2.29	1.92	1.86	1.62		Day 2	2.1	2.7	2.7	5.3	4.4	4.4	0.3	0.53	0.53
Day 4	6.27	5.28	12.9	10.6	9.71	10.6		Day 4	3.55	3.66	2.93	4.86	5.28	5.8	4.82	3.89	4.23
Day 6	12.77	12.86	24.7	23	20.14	20.5		Day 6	4.67	5.5	6.53	8.98	9.24	8.26	8.59	9.82	10.19
Day 8	6.3	6.43	11.5	7.8	10.93	10.64		Day 8	3.53	4.29	6.46	7.22	7.49	9.19	7.71	6.21	7.36
Day 10	27.2	25.7	26.82	19.32	16.94	18.63		Day 10	7.5	12.17	18.69	16.64	14.23	13.94	27.98	27.78	23.7
Day 12	28.2	26.2	45.4	30.28	24.3	26.5		Day 12	4.06	3.91	4.97	8.82	7.45	6.94	8.68	8.37	8.5
Donor 2
Day 0	0	0	0	0	0	0
Day 2	3.09	3.09	0.8	0.75	0	0
Day 4	3.71	3.73	2.13	2.16	0.95	1.01
Day 6	12.21	14.66	12.12	10.76	12.13	11.57
Day 8	5.86	6.22	3.69	3.9	7.21	6.37
Day 10	8.46	8.16	4.59	4.74	7.62	6.67
Day 12	9.33	9.31	12.5	12.5	12.86	11.57

## Sheet: Colocalization Coefficent S5FE
M1 p24 with CD98	M2 CD98 with p24
0.845	0.839
0.719	0.716
0.823	0.825
0.722	0.661
0.794	0.753
0.825	0.84
0.909	0.93
0.855	0.736
0.856	0.805
0.841	0.927
0.692	0.636
0.68	0.629
0.76	0.876
0.827	0.831
0.84	0.79

## Sheet: Volume of Tf uptake S6FigE
DMSO	7-KC
122.17	264.63
112.71	304.77
236.39	223.76
239.49	343.29
196.42	135.99
367.25	477.28
215.14	249.41
240.88	153.13
171.08	214.17
229.72	224.11

## Sheet: Volume of CD44Ab S6FigF
DMSO	7-KC
40.25	15.88
41.37	17.63
28.85	4.74
33.95	4.95
36.4	12.82

## Sheet: Volume of CD98Ab S6FigG
DMSO	7-KC
59.2	10.32
34.59	5.35
29.89	3.64
41.88	8.78
81.16	11.96

## Sheet: MFI of IgG-FITC S6FigJ
DMSO Treated MDMs	7-KC Treated MDMs
13521.8	13303.1
13698.7	13512.4
13499.2	13982.9
14155.6	13493.9
13857.6	13231.4
14321.8	13969.4
14233.7	14121.8
13839.7	13318.8
13342.6	13175.4
14137	13241.4

## Sheet: Volume of VLPs S6FigK
DMSO Treated MDMs	7-KC Treated MDMs
80.71	12.66
103.62	4.04
61.34	10.68
88.86	5.25
87.07	5.21
101.62	15.74
90.92	9.29
80.73	7.93
98.31	8.94
71.52	7.95

## Sheet: % of Live cells S6FigL
DMSO	7-KC
95.5	93.8
81.1	77.9
95.1	91.1

## Sheet: %CD3+p24+ cells S7FigE
siControl treatment from day 3	siDnm2 treatment from day 3	siIRSp53 treatment from day 3
0.33	0.18	0.48
0	0.3	0.34
0	0.099	0.55
0.37	0.098	0.097
0.46	0.13	0.079
0.57	0.069	0.089
0.52	0.46	0.19
0.57	0.34	0.15
0.45	0.45	0.12

## Sheet: Colocalization Coefficent S8FB
	M1 of VLPs with CD98Ab	M1 of VLPs with CD98Ab	M1 of VLPs with CD98Ab	M1 of VLPs with CD98Ab	M1 of VLPs with CD98Ab	M1 of VLPs with CD98Ab	M1 of VLPs with CD98Ab	M1 of VLPs with CD98Ab	M1 of VLPs with CD98Ab	M1 of VLPs with CD98Ab	M1 of VLPs with CD98Ab	M1 of VLPs with CD98Ab	M1 of VLPs with CD98Ab	M1 of VLPs with CD98Ab	M1 of VLPs with CD98Ab	M1 of VLPs with CD98Ab	M1 of VLPs with CD98Ab	M1 of VLPs with CD98Ab	M1 of VLPs with CD98Ab	M1 of VLPs with CD98Ab	M1 of VLPs with CD98Ab	M1 of VLPs with CD98Ab	M1 of VLPs with CD98Ab	M1 of VLPs with CD98Ab	M1 of VLPs with CD98Ab	M1 of VLPs with CD98Ab	M1 of VLPs with CD98Ab	M1 of VLPs with CD98Ab	M1 of VLPs with CD98Ab	M1 of VLPs with CD98Ab	M2 of CD98Ab with VLPs	M2 of CD98Ab with VLPs	M2 of CD98Ab with VLPs	M2 of CD98Ab with VLPs	M2 of CD98Ab with VLPs	M2 of CD98Ab with VLPs	M2 of CD98Ab with VLPs	M2 of CD98Ab with VLPs	M2 of CD98Ab with VLPs	M2 of CD98Ab with VLPs	M2 of CD98Ab with VLPs	M2 of CD98Ab with VLPs	M2 of CD98Ab with VLPs	M2 of CD98Ab with VLPs	M2 of CD98Ab with VLPs	M2 of CD98Ab with VLPs	M2 of CD98Ab with VLPs	M2 of CD98Ab with VLPs	M2 of CD98Ab with VLPs
30 minutes	0.31	0.518	0.244	0.301	0.416	0.393	0.323	0.371	0.259	0.267	0.318	0.311	0.269	0.258	0.189	0.334	0.35	0.574	0.267	0.273	0.511	0.196	0.637	0.679	0.719	0.424	0.532	0.592	0.481	0.357	0.348	0.497	0.214	0.277	0.376	0.359	0.313	0.393	0.115	0.213	0.203	0.235	0.55	0.111	0.174	0.138	0.245	0.412	0.108
2 hours	0.68	0.816	0.554	0.652	0.843	0.678	0.576	0.523	0.505	0.505	0.566	0.431	0.713	0.609	0.526	0.464	0.582	0.555	0.668	0.505	0.574	0.588	0.524	0.506	0.577	0.579	0.685	0.659	0.681	0.653	0.621	0.813	0.545	0.643	0.849	0.632	0.549	0.524	0.504	0.518	0.594	0.435	0.738	0.677	0.526	0.444	0.536	0.541	0.632
6 hours	0.681	0.578	0.625	0.611	0.57	0.504	0.62	0.523	0.436	0.624	0.582	0.795	0.683	0.785	0.783	0.611	0.896	0.759	0.546	0.85	0.817	0.737	0.777	0.742	0.795	0.706	0.687	0.802	0.804	0.522	0.695	0.578	0.633	0.663	0.58	0.489	0.623	0.522	0.437	0.632	0.601	0.793	0.703	0.784	0.796	0.607	0.889	0.779	0.693
[truncated: 11 more columns]
